# Supplementary material for: Potential of Aqueous Humor as a Liquid Biopsy for Uveal Melanoma
Source: Int J Mol Sci. 2022 Jun 2;23(11):6226. doi: 10.3390/ijms23116226 (PMC9181140; doi:10.3390/ijms23116226)
Supplement: Supplementary file 1 [file ijms-23-06226-s001.zip]

Archive with 3 entries (3 files):
- FigureS1.tiff
- FigureS2.tiff
- FigureS3.tiff
